# Supplementary material for: Fracture toughness of mixed-mode anticracks in highly porous materials
Source: Nat Commun. 2024 Sep 2;15:7379. doi: 10.1038/s41467-024-51491-7 (PMC11368921; doi:10.1038/s41467-024-51491-7)
Supplement: Supplementary file 3 — Source Data [file 41467_2024_51491_MOESM3_ESM.xlsx]

## Sheet: Fig. 1c
inclination (deg)	cut length (cm)	inclination error (deg)	cut length error (cm)	field site
0	10.9	2	1	A
40	23.5	2	1	A
45	26.5	2	1	A
50	28.75	2	1	A
50	31	2	1	A
55	34	2	1	A
60	38.5	2	1	A
10	15.5	2	1	A
15	14.75	2	1	A
20	16.75	2	1	A
25	19	2	1	A
35	20	2	1	A
64	46.75	2	1	A
61	37.5	2	1	A
57	38	2	1	A
53	35.75	2	1	A
47	28	2	1	A
36	27.75	2	1	A
14	14	2	1	A
-49	9.2	2	1	A
25	14.25	2	1	A
65	42.5	2	1	A
28	22.9	2	1	A
24	19.5	2	1	A
35	25.75	2	1	A
57	49	2	1	A
53	33.75	2	1	A
56	34	2	1	A
53	31.25	2	1	A
47	28.45	2	1	A
42	28.5	2	1	A
37	23	2	1	A
32	24.7	2	1	A
-60	19.65	2	1	A
1	13.35	2	1	A
60	43.25	2	1	A
-50	16.55	2	1	A
-45	11.4	2	1	A
-40	16.75	2	1	A
-27	14.75	2	1	A
-18	14.55	2	1	A
-10	14.5	2	1	A
5	17.75	2	1	A
65	45.5	2	1	A
28	20.5	2	1	A
16	9.25	2	1	A
63	46	2	1	A
62	41.75	2	1	A
7	13.4	2	1	A
56	40.75	2	1	A
53	37	2	1	A
48	31.75	2	1	A
42	31	2	1	A
35	28.25	2	1	A
26	22.25	2	1	A
17	20	2	1	A
11	16.25	2	1	A
8	15.75	2	1	A
59	44.5	2	1	A
55	40.25	2	1	A
50	38.5	2	1	A
46	36.5	2	1	A
42	31.25	2	1	A
36	24.75	2	1	A
32	26	2	1	A
59	29.75	2	1	B
29	19.25	2	1	B
35	19.75	2	1	B
39	25.25	2	1	B
60	35.25	2	1	B
55	29.75	2	1	B
49	32.25	2	1	B
44	27.75	2	1	B
2	14.25	2	1	B
13	16.75	2	1	B
21	17	2	1	B
-53	11.15	2	1	B
-48	9.1	2	1	B
-41	13.35	2	1	B
-22	13.75	2	1	B
-12	14.9	2	1	B
-1	9.9	2	1	B
52	25	2	1	B
62	26	2	1	B
62	23.25	2	1	B
56	20.25	2	1	B
58	21.5	2	1	B
65	22.75	2	1	B
-19	36.7436	2	1	literature
-19	151.576	2	1	literature
-33	66.989	2	1	literature
-25	15.4613	2	1	literature
-26	30.7803	2	1	literature
-26	26.5284	2	1	literature
-23	42.7552	2	1	literature
-24	31.0897	2	1	literature
0	28.3565	2	1	literature
0	32.1022	2	1	literature
0	44.5703	2	1	literature
0	31.1847	2	1	literature
0	29.5402	2	1	literature
0	20.7239	2	1	literature
0	23.1551	2	1	literature
-13	17.3092	2	1	literature
-20	18.3012	2	1	literature
-19	19.721	2	1	literature
-20	25.1095	2	1	literature
-18	21.4004	2	1	literature
-18	53.4571	2	1	literature
-18	42.11	2	1	literature
-18	37.1734	2	1	literature
-21	6.35749	2	1	literature
-21	16.9956	2	1	literature
-21	23.116	2	1	literature
-21	6.46101	2	1	literature
-21	18.0096	2	1	literature
-36	37.6545	2	1	literature
-36	44.3023	2	1	literature
-10	31.8017	2	1	literature
-27	25.4052	2	1	literature
-27	23.6143	2	1	literature
-20	37.0423	2	1	literature
-20	60.9884	2	1	literature
-20	56.1397	2	1	literature
-20	50.4385	2	1	literature
-20	45.981	2	1	literature
-20	56.6125	2	1	literature
0	15.9096	2	1	literature
0	8.8164	2	1	literature
-10	37.1375	2	1	literature
-10	31.1379	2	1	literature
-10	29.4067	2	1	literature
-10	32.8152	2	1	literature
-35	39.179	2	1	literature
0	32.212	2	1	literature
-21	22.5797	2	1	literature
-18	29.0799	2	1	literature
-32	40.955	2	1	literature
-30	44.2878	2	1	literature
-28	29.8388	2	1	literature
-28	29.3523	2	1	literature
-28	41.7397	2	1	literature
-28	27.6714	2	1	literature
-21	41.7317	2	1	literature
-21	26.2491	2	1	literature
-21	32.0708	2	1	literature
-21	35.2485	2	1	literature
-31	36.6122	2	1	literature
-10	25.6656	2	1	literature
-10	32.3209	2	1	literature
-10	24.8814	2	1	literature
-10	30.3047	2	1	literature
-10	49.623	2	1	literature
-10	30.6489	2	1	literature
-10	28.889	2	1	literature
-25	26.5039	2	1	literature
-19	64.2795	2	1	literature
-18	56.4644	2	1	literature
0	24.1767	2	1	literature
0	24.6328	2	1	literature
0	23.3486	2	1	literature
0	29.317	2	1	literature
0	26.9069	2	1	literature
0	32.9104	2	1	literature
0	31.9045	2	1	literature
0	33.2709	2	1	literature
0	27.4501	2	1	literature
0	31.8559	2	1	literature
0	31.4308	2	1	literature
0	29.788	2	1	literature
0	34.474	2	1	literature
0	35.4248	2	1	literature
0	21.8038	2	1	literature
0	23.1911	2	1	literature
0	36.7649	2	1	literature
0	23.1058	2	1	literature
0	23.6205	2	1	literature
0	18.7055	2	1	literature
0	24.4319	2	1	literature
0	19.9782	2	1	literature
-35	20.6995	2	1	literature
-35	23.0319	2	1	literature
0	16.5367	2	1	literature
0	38.2729	2	1	literature
0	52.0374	2	1	literature
0	37.0647	2	1	literature
0	34.4051	2	1	literature
0	29.1949	2	1	literature
0	31.8072	2	1	literature
0	27.0761	2	1	literature
0	33.932	2	1	literature
0	30.2976	2	1	literature
0	30.5288	2	1	literature
0	26.4561	2	1	literature
0	33.1789	2	1	literature
0	21.6897	2	1	literature
0	34.0017	2	1	literature
0	34.2056	2	1	literature
0	34.6332	2	1	literature
0	31.5275	2	1	literature
0	38.46	2	1	literature
-20	33.2054	2	1	literature
-20	22.6999	2	1	literature
0	47.0994	2	1	literature
0	53.8045	2	1	literature
0	51.3886	2	1	literature
0	28.5995	2	1	literature
-28	32.0692	2	1	literature
-21.5	16.8486	2	1	literature
-21.5	19.972	2	1	literature
-17	19.4299	2	1	literature
-15	17.1309	2	1	literature
-9	25.6255	2	1	literature
0	16.9563	2	1	literature
-8	25.5507	2	1	literature
-8	16.1375	2	1	literature
-21	19.2315	2	1	literature
-15	17.1541	2	1	literature
0	32.9856	2	1	literature
0	27.8574	2	1	literature
0	36.4234	2	1	literature
0	26.6152	2	1	literature
0	23.734	2	1	literature
0	16.6539	2	1	literature
0	31.4582	2	1	literature
0	36.7262	2	1	literature
0	35.2378	2	1	literature
0	28.2493	2	1	literature
0	24.8226	2	1	literature
0	30.274	2	1	literature
0	32.8555	2	1	literature
0	27.5433	2	1	literature
0	60.7248	2	1	literature
0	20.0718	2	1	literature
0	44.0801	2	1	literature
0	28.3836	2	1	literature
0	41.9539	2	1	literature
0	32.3141	2	1	literature
0	32.8109	2	1	literature
0	37.9357	2	1	literature
0	41.0098	2	1	literature
0	40.2061	2	1	literature
0	25.298	2	1	literature
0	34.7549	2	1	literature
0	35.4415	2	1	literature
0	38.3947	2	1	literature
0	20.9787	2	1	literature
0	29.3573	2	1	literature
0	22.9983	2	1	literature
0	46.2736	2	1	literature
0	33.9879	2	1	literature
0	36.8023	2	1	literature
0	29.0565	2	1	literature
0	27.5785	2	1	literature
0	30.5613	2	1	literature
0	38.2216	2	1	literature
0	38.689	2	1	literature
0	39.0566	2	1	literature
0	37.612	2	1	literature
0	46.292	2	1	literature
0	47.9034	2	1	literature
0	56.3397	2	1	literature
0	33.6052	2	1	literature
0	48.2289	2	1	literature
0	52.4288	2	1	literature
0	69.2612	2	1	literature
0	58.1274	2	1	literature
0	71.4814	2	1	literature
0	77.6409	2	1	literature
-34	60.8568	2	1	literature
-34	66.213	2	1	literature

## Sheet: Fig. 1d
inclination (deg)	mode ratio	inclination error (deg)	mode ratio error	field site
0	0.0243	2	0.006	A
40	0.3399	2	0.0382	A
45	0.3934	2	0.0429	A
50	0.4936	2	0.0536	A
50	0.4597	2	0.0495	A
55	0.5182	2	0.0564	A
60	0.5711	2	0.0643	A
10	0.0651	2	0.0104	A
15	0.0976	2	0.0152	A
20	0.1412	2	0.0201	A
25	0.1753	2	0.0217	A
35	0.2998	2	0.0359	A
64	0.7186	2	0.0757	A
61	0.6771	2	0.0689	A
57	0.5778	2	0.0619	A
53	0.4404	2	0.0482	A
47	0.4041	2	0.0444	A
36	0.2377	2	0.0261	A
14	0.0882	2	0.0179	A
-49	0.1787	2	0.0239	A
25	0.2023	2	0.0309	A
65	0.8464	2	0.0659	A
28	0.1819	2	0.0234	A
24	0.1518	2	0.0213	A
35	0.2143	2	0.0241	A
57	0.9408	2	0.0535	A
53	0.5665	2	0.0592	A
56	0.5899	2	0.0612	A
53	0.4856	2	0.0528	A
47	0.4352	2	0.0479	A
42	0.2991	2	0.0332	A
37	0.3081	2	0.0371	A
32	0.2373	2	0.0298	A
65	0.8307	2	0.069	A
28	0.2234	2	0.0322	A
16	0.1168	2	0.0266	A
63	0.724	2	0.0736	A
62	0.7316	2	0.0702	A
7	0.0339	2	0.0114	A
56	0.635	2	0.0662	A
53	0.5081	2	0.0559	A
48	0.4932	2	0.0541	A
42	0.3472	2	0.0404	A
35	0.2424	2	0.0293	A
-60	0.1449	2	0.0215	A
1	0.0118	2	0.0059	A
60	0.6536	2	0.0695	A
-50	0.1188	2	0.0181	A
-45	0.1423	2	0.0202	A
-40	0.0649	2	0.0128	A
-27	0.0303	2	0.0086	A
-18	0.0073	2	0.0041	A
-10	0.0001	2	0.0005	A
5	0.0287	2	0.0084	A
26	0.1874	2	0.0274	A
17	0.0934	2	0.0161	A
11	0.0557	2	0.0125	A
8	0.0393	2	0.0112	A
59	0.6706	2	0.0699	A
55	0.506	2	0.0564	A
50	0.4248	2	0.048	A
46	0.3592	2	0.0408	A
42	0.3845	2	0.0451	A
36	0.3213	2	0.0401	A
32	0.2219	2	0.0279	A
59	0.5432	2	0.0706	B
29	0.3016	2	0.0294	B
35	0.382	2	0.0369	B
39	0.3791	2	0.0311	B
60	0.6213	2	0.0572	B
55	0.6808	2	0.0598	B
49	0.4614	2	0.0367	B
44	0.4357	2	0.0358	B
2	0.0629	2	0.0113	B
13	0.1377	2	0.0145	B
21	0.2021	2	0.0196	B
-53	0.0593	2	0.0156	B
-48	0.0641	2	0.0165	B
-41	0.0115	2	0.0064	B
-22	0.0022	2	0.0025	B
-12	0.0175	2	0.0061	B
-1	0.0286	2	0.0092	B
52	0.676	2	0.06	B
62	0.9584	2	0.0401	B
62	0.8596	2	0.0652	B
56	0.8474	2	0.062	B
58	0.8998	2	0.0552	B
65	0.992	2	0.0188	B
-19	0.00259	2	0.00203	literature
-19	0.02307	2	0.00332	literature
-33	0.01073	2	0.00386	literature
-25	0.00015	2	0.00055	literature
-26	0.00491	2	0.00319	literature
-26	0.01021	2	0.00475	literature
-23	0.00197	2	0.00194	literature
-24	0.04523	2	0.00937	literature
0	0.00351	2	0.00246	literature
0	0.00798	2	0.00383	literature
0	0.01543	2	0.00477	literature
0	0.01211	2	0.00503	literature
0	0.01716	2	0.00628	literature
0	0.00847	2	0.00515	literature
0	0.01585	2	0.00675	literature
-13	0.01564	2	0.00535	literature
-20	0.03557	2	0.0075	literature
-19	0.0287	2	0.00745	literature
-20	0.02326	2	0.0055	literature
-18	0.00557	2	0.00303	literature
-18	0.00168	2	0.00101	literature
-18	0.00421	2	0.00163	literature
-18	0.00248	2	0.00188	literature
-21	0.03854	2	0.01108	literature
-21	0.00131	2	0.0017	literature
-21	0.00108	2	0.00139	literature
-21	0.03517	2	0.01063	literature
-21	0.00031	2	0.0008	literature
-36	0.08	2	0.0096	literature
-36	0.06167	2	0.01155	literature
-10	1e-05	2	0.00014	literature
-27	0.02815	2	0.00618	literature
-27	0.03274	2	0.00667	literature
-20	0.01423	2	0.00419	literature
-20	0.00575	2	0.0019	literature
-20	0.00816	2	0.00284	literature
-20	0.00716	2	0.00266	literature
-20	0.01025	2	0.00382	literature
-20	0.00746	2	0.00286	literature
0	0.02309	2	0.00919	literature
0	0.00889	2	0.00689	literature
-10	0.00086	2	0.00115	literature
-10	0.00019	2	0.00057	literature
-10	0.00019	2	0.00059	literature
-10	0.00058	2	0.001	literature
-35	0.00226	2	0.00173	literature
0	0.00617	2	0.00451	literature
-21	6e-05	2	0.00034	literature
-18	0.00924	2	0.00379	literature
-32	0.00731	2	0.00323	literature
-30	0.02211	2	0.00682	literature
-28	0.00013	2	0.00052	literature
-28	0.00063	2	0.00108	literature
-28	0.00408	2	0.002	literature
-28	0.00186	2	0.00191	literature
-21	0.02328	2	0.00502	literature
-21	0.0379	2	0.0074	literature
-21	0.02973	2	0.00596	literature
-21	0.00332	2	0.00202	literature
-31	0.01905	2	0.00515	literature
-10	0.00528	2	0.00351	literature
-10	0.00206	2	0.00212	literature
-10	0.00632	2	0.00367	literature
-10	0.00035	2	0.00097	literature
-10	0.00461	2	0.00308	literature
-10	0.00177	2	0.00209	literature
-10	0.00402	2	0.0029	literature
-25	0.01093	2	0.00463	literature
-19	0.00069	2	0.00106	literature
-18	0.0179	2	0.00477	literature
0	0.01405	2	0.00752	literature
0	0.01363	2	0.00736	literature
0	0.01283	2	0.00729	literature
0	0.01686	2	0.00763	literature
0	0.01546	2	0.00756	literature
0	0.01567	2	0.00693	literature
0	0.01541	2	0.00696	literature
0	0.01607	2	0.00698	literature
0	0.00967	2	0.00595	literature
0	0.01288	2	0.00643	literature
0	0.00273	2	0.00298	literature
0	0.02352	2	0.00732	literature
0	0.02276	2	0.00678	literature
0	0.02178	2	0.00656	literature
0	0.016	2	0.007	literature
0	0.01317	2	0.00621	literature
0	0.00378	2	0.00284	literature
0	0.003	2	0.00329	literature
0	0.00843	2	0.00528	literature
0	0.00444	2	0.00478	literature
0	0.0064	2	0.00522	literature
0	0.00495	2	0.00494	literature
-35	0.03906	2	0.00734	literature
-35	0.03795	2	0.00684	literature
0	0.00121	2	0.0028	literature
0	0.00397	2	0.00372	literature
0	0.00511	2	0.0036	literature
0	0.00087	2	0.00127	literature
0	0.00514	2	0.00328	literature
0	0.00112	2	0.00177	literature
0	0.00127	2	0.00232	literature
0	0.0206	2	0.00623	literature
0	0.00172	2	0.00267	literature
0	0.02383	2	0.00623	literature
0	0.00126	2	0.00236	literature
0	0.01976	2	0.00622	literature
0	0.00127	2	0.00227	literature
0	0.01554	2	0.00616	literature
0	0.02431	2	0.00656	literature
0	0.02517	2	0.00659	literature
0	0.02508	2	0.00657	literature
0	0.0211	2	0.00647	literature
0	0.02888	2	0.00657	literature
-20	3e-05	2	0.00021	literature
-20	0.00385	2	0.00262	literature
0	0.00156	2	0.00233	literature
0	0.00153	2	0.00211	literature
0	0.00136	2	0.00203	literature
0	0.01061	2	0.00531	literature
-28	0.00532	2	0.00288	literature
-21.5	0.01331	2	0.00513	literature
-21.5	0.00092	2	0.00132	literature
-17	0.00467	2	0.00306	literature
-15	0.00597	2	0.00374	literature
-9	0.0029	2	0.0025	literature
0	0.01303	2	0.00726	literature
-8	0.00217	2	0.00216	literature
-8	0.00143	2	0.00193	literature
-21	0.02415	2	0.00705	literature
-15	0.00345	2	0.00279	literature
0	0.0067	2	0.00463	literature
0	0.00588	2	0.00469	literature
0	0.00795	2	0.00482	literature
0	0.00727	2	0.00533	literature
0	0.00675	2	0.00547	literature
0	0.00402	2	0.00477	literature
0	0.00844	2	0.00546	literature
0	0.01065	2	0.00572	literature
0	0.01089	2	0.00589	literature
0	0.00641	2	0.00525	literature
0	0.00488	2	0.00483	literature
0	0.00551	2	0.00477	literature
0	0.00654	2	0.00501	literature
0	0.00503	2	0.00485	literature
0	0.07192	2	0.00693	literature
0	0.0025	2	0.00381	literature
0	0.05351	2	0.00725	literature
0	0.00414	2	0.00435	literature
0	0.00091	2	0.00135	literature
0	0.00538	2	0.00481	literature
0	0.0057	2	0.00492	literature
0	0.00746	2	0.00528	literature
0	0.00232	2	0.00311	literature
0	0.00219	2	0.00304	literature
0	0.00145	2	0.00297	literature
0	0.00234	2	0.00338	literature
0	0.00168	2	0.00288	literature
0	0.00193	2	0.003	literature
0	0.00064	2	0.00209	literature
0	0.00838	2	0.00562	literature
0	0.00553	2	0.00502	literature
0	0.01361	2	0.0055	literature
0	0.00966	2	0.00536	literature
0	0.00526	2	0.00428	literature
0	0.00434	2	0.00433	literature
0	0.00378	2	0.00411	literature
0	0.00479	2	0.00446	literature
0	0.00712	2	0.00472	literature
0	0.00647	2	0.00445	literature
0	0.00709	2	0.00466	literature
0	0.00628	2	0.00491	literature
0	0.00544	2	0.00404	literature
0	0.00743	2	0.00457	literature
0	0.00586	2	0.00361	literature
0	0.00139	2	0.00254	literature
0	0.00246	2	0.0028	literature
0	0.00114	2	0.00188	literature
0	0.00082	2	0.00126	literature
0	0.00171	2	0.00249	literature
0	0.00119	2	0.00175	literature
0	0.00012	2	0.00044	literature
-34	0.00169	2	0.00188	literature
-34	0.01358	2	0.00341	literature

## Sheet: Fig. 2a
mode I ERR (J/m2)	mode II ERR (J/m2)	mode I ERR error (J/m2)	mode II ERR error (J/m2)	site
0.892224	0.022204	0.173338	0.007565	A
0.592267	0.305004	0.117298	0.0337	A
0.602318	0.390597	0.125975	0.041041	A
0.458622	0.447087	0.110531	0.04638	A
0.599361	0.510003	0.136187	0.051229	A
0.570792	0.613875	0.147496	0.061279	A
0.579404	0.771638	0.174553	0.077479	A
0.880118	0.061267	0.143061	0.011719	A
0.644711	0.069737	0.112244	0.01222	A
0.61637	0.1013	0.105931	0.015223	A
0.738509	0.156963	0.126306	0.020695	A
0.509214	0.21806	0.100348	0.02621	A
0.346136	0.884062	0.133693	0.091135	A
0.28911	0.606146	0.094428	0.063749	A
0.447097	0.611998	0.117216	0.062162	A
0.72023	0.566867	0.151009	0.056269	A
0.541633	0.367357	0.106218	0.039187	A
0.974396	0.303796	0.149213	0.032277	A
0.430501	0.041641	0.070074	0.008357	A
0.452273	0.09838	0.059319	0.016363	A
0.342694	0.086918	0.063637	0.013341	A
0.141162	0.778101	0.071769	0.07889	A
0.817018	0.181623	0.119247	0.022058	A
0.705906	0.126333	0.106207	0.017241	A
1.04482	0.284905	0.157204	0.030552	A
0.063907	1.01526	0.059583	0.112387	A
0.394222	0.515128	0.093595	0.051192	A
0.376982	0.542349	0.096357	0.053839	A
0.51021	0.481679	0.111658	0.047969	A
0.500525	0.385624	0.097502	0.039593	A
0.869534	0.371004	0.142863	0.037592	A
0.538577	0.239823	0.091268	0.027192	A
0.714543	0.222347	0.107898	0.025544	A
0.174618	0.856857	0.085349	0.08745	A
0.495544	0.142584	0.076474	0.018953	A
0.247745	0.032771	0.046607	0.007177	A
0.333364	0.874532	0.122836	0.086955	A
0.269934	0.735643	0.096067	0.073671	A
0.457744	0.016066	0.066201	0.005166	A
0.386303	0.672054	0.106932	0.066886	A
0.55519	0.573412	0.121576	0.056088	A
0.436698	0.424984	0.089124	0.04373	A
0.698663	0.371612	0.1164	0.038236	A
0.875197	0.280043	0.128324	0.030298	A
0.617493	0.142425	0.089079	0.018977	A
0.768073	0.079152	0.103989	0.012921	A
0.639048	0.037667	0.090127	0.008252	A
0.581568	0.023789	0.080001	0.006479	A
0.392856	0.799637	0.122157	0.079303	A
0.656166	0.672091	0.147308	0.064391	A
0.797259	0.588752	0.152706	0.05632	A
0.91482	0.512749	0.15632	0.04935	A
0.587689	0.367119	0.101945	0.038447	A
0.498882	0.236167	0.081348	0.027264	A
0.795519	0.226851	0.114956	0.025994	A
0.866933	0.146875	0.10176	0.025661	A
0.509757	0.006101	0.074092	0.002995	A
0.390586	0.737114	0.121258	0.075613	A
0.810199	0.1092	0.094293	0.019994	A
0.551214	0.091458	0.069026	0.01612	A
0.928332	0.064404	0.108449	0.014155	A
0.801912	0.025096	0.099075	0.007525	A
0.77866	0.005763	0.100513	0.003268	A
0.705256	8.3e-05	0.093856	0.000369	A
0.720406	0.021301	0.096626	0.005997	A
0.986795	0.22765	0.148667	0.0279857	A
1.23853	0.14013	0.176098	0.0206458	A
1.01045	0.0699049	0.150641	0.013499	A
0.898434	0.0455094	0.130177	0.010458	A
0.688665	1.179	0.20876	0.108555	A
1.18193	1.04532	0.264693	0.0942583	A
1.40997	0.930526	0.270015	0.0826057	A
1.60609	0.82552	0.276185	0.0735211	A
0.980643	0.562226	0.172464	0.0543866	A
0.807441	0.358789	0.13714	0.0388791	A
1.32592	0.37043	0.199271	0.0395297	A
0.634993	0.755138	0.246612	0.098165	B
0.602592	0.037974	0.076639	0.010158	B
0.511017	0.035025	0.068741	0.00904	B
0.823395	0.009589	0.10558	0.005166	B
0.873781	0.001964	0.122185	0.002241	B
0.876659	0.015648	0.124601	0.006227	B
0.375041	0.011053	0.066833	0.00421	B
0.346553	0.72294	0.113635	0.085625	B
0.028919	0.666758	0.030514	0.085688	B
0.119557	0.7322	0.072797	0.094679	B
0.127207	0.706357	0.067772	0.091006	B
0.081806	0.734729	0.054268	0.09485	B
0.005587	0.689222	0.012902	0.094767	B
0.402963	0.174034	0.079462	0.023117	B
0.326252	0.201705	0.071079	0.026172	B
0.584058	0.356628	0.116004	0.041074	B
0.404046	0.663015	0.132537	0.080369	B
0.195841	0.417711	0.066432	0.049965	B
0.711298	0.609339	0.156177	0.066151	B
0.556373	0.429617	0.118325	0.048137	B
0.575416	0.038607	0.094812	0.008998	B
0.696111	0.111156	0.118692	0.01851	B
0.541578	0.137139	0.100114	0.020712	B

## Sheet: Fig. 2b
mode ratio	total ERR (J/m2)	mode ratio error	total ERR error (J/m2)	site
0.024282	0.914429	0.00603	0.178514	A
0.339924	0.89727	0.038151	0.137705	A
0.393384	0.992914	0.042948	0.151071	A
0.493632	0.905709	0.053596	0.138049	A
0.459726	1.10936	0.049531	0.166977	A
0.518184	1.18467	0.056411	0.185772	A
0.571143	1.35104	0.064264	0.225345	A
0.065081	0.941385	0.010443	0.149711	A
0.097609	0.714448	0.015196	0.118967	A
0.141152	0.71767	0.020143	0.113946	A
0.175285	0.895473	0.021676	0.138495	A
0.299831	0.727274	0.035949	0.115832	A
0.144874	1.01381	0.021452	0.1133	A
0.011827	0.515858	0.005921	0.074268	A
0.653644	1.1277	0.069492	0.155152	A
0.118773	0.919399	0.018092	0.10398	A
0.142309	0.642672	0.020246	0.077422	A
0.064875	0.992736	0.012796	0.114042	A
0.030346	0.827009	0.00856	0.10142	A
0.007347	0.784423	0.004106	0.101037	A
0.000118	0.705339	0.000522	0.093883	A
0.028719	0.741707	0.00841	0.097315	A
0.84644	0.919262	0.065914	0.112469	A
0.18187	0.99864	0.023379	0.128034	A
0.151799	0.832239	0.021343	0.113166	A
0.214259	1.32972	0.024121	0.17233	A
0.940781	1.07917	0.05346	0.116758	A
0.566479	0.90935	0.059151	0.114242	A
0.589939	0.919332	0.061238	0.120223	A
0.485618	0.991889	0.052777	0.134184	A
0.435168	0.886149	0.047941	0.114415	A
0.299067	1.24054	0.033203	0.160468	A
0.308098	0.7784	0.037108	0.102592	A
0.237324	0.93689	0.029809	0.117068	A
0.830711	1.03147	0.069035	0.1272	A
0.223441	0.638127	0.032151	0.081931	A
0.116823	0.280516	0.026564	0.048603	A
0.724013	1.20789	0.073574	0.159971	A
0.731563	1.00558	0.0702	0.128153	A
0.033909	0.47381	0.011435	0.066538	A
0.634997	1.05836	0.06621	0.131098	A
0.508073	1.1286	0.055874	0.142576	A
0.493203	0.861682	0.054052	0.104268	A
0.347212	1.07027	0.040391	0.129311	A
0.242411	1.15524	0.029326	0.138828	A
0.718634	1.2302	0.075719	0.179363	A
0.677065	0.895256	0.068886	0.127354	A
0.57785	1.0591	0.061918	0.146986	A
0.440423	1.2871	0.048194	0.1798	A
0.404137	0.90899	0.044406	0.126365	A
0.237676	1.27819	0.02611	0.165657	A
0.088196	0.472142	0.017926	0.072708	A
0.178661	0.550653	0.023903	0.067838	A
0.202317	0.429612	0.030946	0.069723	A
0.187421	0.759918	0.027408	0.094012	A
0.093425	0.847225	0.01607	0.107362	A
0.055662	0.676715	0.012498	0.092002	A
0.039298	0.605358	0.011203	0.080697	A
0.670559	1.19249	0.069894	0.152407	A
0.505995	1.32826	0.056439	0.172157	A
0.424782	1.38601	0.048016	0.17286	A
0.359176	1.42757	0.040825	0.173654	A
0.384495	0.954808	0.045074	0.113591	A
0.321294	0.735049	0.040071	0.089919	A
0.221887	1.02237	0.027941	0.123701	A
0.543214	1.39013	0.070557	0.334829	B
0.30162	0.576997	0.029382	0.097203	B
0.382048	0.527958	0.036855	0.09146	B
0.379114	0.940686	0.031078	0.149976	B
0.621347	1.06706	0.057168	0.202411	B
0.680808	0.613552	0.059821	0.106274	B
0.461398	1.32064	0.036679	0.212905	B
0.435721	0.98599	0.035813	0.158298	B
0.062876	0.614024	0.0113	0.100315	B
0.137694	0.807266	0.014472	0.132952	B
0.202056	0.678717	0.019553	0.116582	B
0.675965	1.06949	0.059992	0.178612	B
0.95843	0.695677	0.040055	0.102817	B
0.859634	0.851757	0.065174	0.150475	B
0.847394	0.833564	0.061987	0.138657	B
0.899813	0.816535	0.055203	0.129828	B
0.991959	0.694809	0.018753	0.092034	B
0.059283	0.640567	0.01559	0.078714	B
0.064143	0.546042	0.01654	0.070458	B
0.011511	0.832983	0.006379	0.105426	B
0.002242	0.875744	0.00246	0.122996	B
0.017537	0.892307	0.006148	0.127541	B
0.028627	0.386093	0.009232	0.068996	B
0.00362	0.318206	0.002395	0.021953	literature
0.020051	9.45424	0.002886	0.327218	literature
0.013484	1.67908	0.004103	0.131218	literature
0.000506	0.066036	0.001008	0.007755	literature
0.006814	0.265999	0.003699	0.019659	literature
0.012758	0.212141	0.005249	0.016377	literature
0.003203	0.37383	0.002437	0.025218	literature
0.048653	0.413121	0.009543	0.040984	literature
0.00284	0.557893	0.002195	0.085388	literature
0.006582	0.542556	0.003433	0.070341	literature
0.012901	1.00073	0.00423	0.109356	literature
0.010178	0.426904	0.004564	0.050011	literature
0.014769	0.333	0.005809	0.035292	literature
0.007154	0.191843	0.004745	0.024597	literature
0.013849	0.202802	0.006355	0.022042	literature
0.016678	0.190164	0.005507	0.025127	literature
0.037598	0.206493	0.007646	0.024445	literature
0.031212	0.18115	0.0077	0.018975	literature
0.025007	0.334108	0.005634	0.038756	literature
0.007142	0.289487	0.003381	0.028745	literature
0.002268	4.56151	0.001111	0.569879	literature
0.004952	2.91039	0.0017	0.381183	literature
0.003639	1.03865	0.002192	0.105348	literature
0.041969	0.041797	0.011497	0.005406	literature
0.002215	0.109355	0.002185	0.011024	literature
0.000466	0.174897	0.000901	0.01559	literature
0.03833	0.041207	0.011064	0.005228	literature
0.000782	0.116741	0.001273	0.011372	literature
0.084171	1.4565	0.009518	0.141426	literature
0.068634	1.06106	0.01176	0.080743	literature
4.9e-05	0.475347	0.000326	0.044226	literature
0.031659	0.568338	0.006483	0.041735	literature
0.036495	0.536491	0.006961	0.041135	literature
0.015985	1.09775	0.004327	0.116569	literature
0.006596	4.61118	0.00197	0.528868	literature
0.009486	2.51196	0.002958	0.26098	literature
0.008472	2.12327	0.002785	0.224475	literature
0.012147	1.29579	0.004031	0.124519	literature
0.008899	2.278	0.003013	0.228293	literature
0.021799	0.101017	0.009029	0.012151	literature
0.008381	0.051236	0.006768	0.007752	literature
0.000346	0.985295	0.00071	0.102084	literature
1.3e-05	0.686779	0.000146	0.07273	literature
1.2e-05	0.592299	0.00015	0.061484	literature
0.000179	0.730169	0.000545	0.074629	literature
0.003334	0.307755	0.002074	0.020029	literature
0.005187	0.289169	0.004173	0.026599	literature
0.000315	0.150367	0.000772	0.012853	literature
0.011215	0.811998	0.004081	0.07917	literature
0.005712	0.921795	0.002806	0.061921	literature
0.026591	0.833741	0.007252	0.059046	literature
0.000577	0.167785	0.001053	0.01286	literature
0.001381	0.136456	0.001571	0.010769	literature
0.005541	0.575211	0.002187	0.071406	literature
0.003074	0.123349	0.002417	0.009985	literature
0.025091	1.90849	0.005123	0.195991	literature
0.040568	1.17207	0.00754	0.122287	literature
0.031886	1.66614	0.006061	0.177622	literature
0.002194	0.380736	0.001614	0.027072	literature
0.021931	0.336781	0.00532	0.032918	literature
0.006231	0.490151	0.003778	0.057191	literature
0.00283	0.631368	0.00245	0.068106	literature
0.007187	0.529137	0.003885	0.065071	literature
9.2e-05	0.388455	0.000497	0.031041	literature
0.003071	0.892675	0.002481	0.06395	literature
0.002574	0.523563	0.002491	0.05387	literature
0.00487	0.604159	0.003158	0.070261	literature
0.013591	0.333062	0.005088	0.025796	literature
0.001493	1.83565	0.001526	0.115809	literature
0.019548	4.05211	0.004909	0.405328	literature
0.012319	0.260104	0.007089	0.027293	literature
0.011887	0.270432	0.006914	0.028641	literature
0.01121	0.250191	0.006857	0.026851	literature
0.014686	0.352899	0.007147	0.035481	literature
0.013489	0.307159	0.007104	0.031551	literature
0.013804	0.392557	0.006569	0.034493	literature
0.013601	0.372475	0.006606	0.03289	literature
0.014174	0.398547	0.006618	0.034763	literature
0.008337	0.313326	0.005573	0.031295	literature
0.011189	0.384568	0.006038	0.035724	literature
0.002216	0.677601	0.002685	0.082688	literature
0.020675	0.324322	0.006879	0.031152	literature
0.019697	0.456532	0.006268	0.044211	literature
0.018752	0.494397	0.006027	0.048597	literature
0.014041	0.188922	0.006616	0.02052	literature
0.011309	0.222544	0.005779	0.025501	literature
0.003089	0.806233	0.002564	0.095474	literature
0.002484	0.320962	0.003009	0.039586	literature
0.00716	0.261199	0.004899	0.029219	literature
0.003828	0.35986	0.004496	0.043535	literature
0.005503	0.486344	0.004898	0.055021	literature
0.00427	0.384676	0.004642	0.045641	literature
0.04402	0.388549	0.007537	0.031347	literature
0.042646	0.450664	0.006993	0.036318	literature
0.001002	0.445067	0.002567	0.059675	literature
0.003274	1.16845	0.003394	0.13078	literature
0.004201	2.02573	0.003264	0.214066	literature
0.000697	0.993785	0.001136	0.131064	literature
0.004259	0.51018	0.002987	0.05606	literature
0.000899	0.506263	0.001595	0.064623	literature
0.001021	0.989944	0.002086	0.123594	literature
0.018979	0.185671	0.006071	0.016345	literature
0.001394	1.02021	0.002412	0.121713	literature
0.022024	0.228489	0.006062	0.018995	literature
0.001015	0.926024	0.002125	0.115769	literature
0.018168	0.178292	0.006056	0.015895	literature
0.001022	1.06431	0.00204	0.132745	literature
0.014286	0.127531	0.006	0.012439	literature
0.022039	0.30035	0.006311	0.023869	literature
0.022903	0.302988	0.006355	0.02387	literature
0.022773	0.31091	0.006325	0.024428	literature
0.018985	0.261974	0.006205	0.021873	literature
0.026328	0.382288	0.006324	0.028313	literature
3.2e-05	0.471309	0.000208	0.034079	literature
0.005247	0.259478	0.003035	0.021815	literature
0.001259	2.35924	0.002094	0.283164	literature
0.001222	3.11157	0.001891	0.371522	literature
0.001088	2.93598	0.001817	0.356981	literature
0.009591	0.433984	0.005143	0.040694	literature
0.007298	0.539714	0.003266	0.042983	literature
0.015603	0.19635	0.005536	0.017798	literature
0.00042	0.129018	0.000883	0.012123	literature
0.005953	0.205865	0.003462	0.018679	literature
0.007337	0.179449	0.00415	0.017359	literature
0.002074	0.271936	0.002121	0.024001	literature
0.011937	0.126804	0.007043	0.014411	literature
0.001494	0.268668	0.001806	0.023857	literature
0.001957	0.174517	0.002267	0.021636	literature
0.02725	0.235825	0.007433	0.021373	literature
0.004425	0.171343	0.003179	0.016197	literature
0.005687	0.547357	0.004287	0.057896	literature
0.005019	0.414115	0.004366	0.045088	literature
0.006759	0.636229	0.004469	0.064547	literature
0.00633	0.366962	0.005027	0.037855	literature
0.005832	0.288535	0.005144	0.029407	literature
0.003474	0.197442	0.004488	0.021996	literature
0.00721	0.434603	0.005081	0.042484	literature
0.009112	0.548826	0.00532	0.050752	literature
0.009377	0.50481	0.005508	0.046319	literature
0.005547	0.534192	0.00495	0.053321	literature
0.004197	0.465472	0.004532	0.049138	literature
0.004682	0.605871	0.004435	0.062941	literature
0.005575	0.668068	0.004678	0.066866	literature
0.004307	0.545534	0.004535	0.055645	literature
0.067387	1.3123	0.00653	0.072656	literature
0.002105	0.406387	0.00353	0.046823	literature
0.049884	0.593844	0.006964	0.040464	literature
0.00349	0.587201	0.00403	0.062654	literature
0.000718	2.09441	0.001198	0.286179	literature
0.004592	0.647734	0.004493	0.062188	literature
0.004878	0.656449	0.004601	0.062237	literature
0.006418	0.784197	0.004956	0.070128	literature
0.001897	1.42772	0.002824	0.158396	literature
0.001785	1.40154	0.002757	0.156977	literature
0.001199	0.793676	0.002711	0.093123	literature
0.001931	1.10044	0.003089	0.121317	literature
0.001371	1.37824	0.002619	0.159003	literature
0.001576	1.5069	0.002726	0.170345	literature
0.000519	0.860082	0.001892	0.111701	literature
0.007221	0.613355	0.005265	0.068607	literature
0.004739	0.452964	0.00469	0.055635	literature
0.011687	1.18308	0.005101	0.111126	literature
0.008312	0.678443	0.005016	0.070726	literature
0.004379	0.802193	0.003914	0.08674	literature
0.003634	0.553495	0.003981	0.061964	literature
0.003157	0.525057	0.003775	0.060318	literature
0.004015	0.588121	0.004106	0.064624	literature
0.005999	0.685651	0.004358	0.067525	literature
0.005417	0.721368	0.004089	0.072683	literature
0.005969	0.716235	0.004294	0.070624	literature
0.005252	1.07417	0.004502	0.118936	literature
0.004467	1.69148	0.003649	0.191962	literature
0.006201	1.40361	0.004178	0.14072	literature
0.004802	2.19537	0.003246	0.230342	literature
0.001126	1.28297	0.002295	0.161165	literature
0.002004	1.87531	0.002535	0.209549	literature
0.00091	3.55761	0.001677	0.453269	literature
0.000646	6.22461	0.001122	0.749648	literature
0.001372	4.12374	0.002236	0.494902	literature
0.000948	6.25307	0.001566	0.737795	literature
9e-05	15.1626	0.000389	1.998	literature
0.003396	1.07486	0.002552	0.070106	literature
0.01575	3.33738	0.00344	0.361064	literature
